# Supplementary material for: Molecular Characterization of Fungal Biodiversity in Long-Term Polychlorinated Biphenyl-Contaminated Soils
Source: Microorganisms. 2021 Sep 28;9(10):2051. doi: 10.3390/microorganisms9102051 (PMC8541467; doi:10.3390/microorganisms9102051)
Supplement: Supplementary file 1 [file microorganisms-09-02051-s001.zip]

Archive with 1 entries (1 files):
- microorganisms-1380833-supplementary.pdf
